# Supplementary material for: Admixture with indigenous people helps local adaptation: admixture-enabled selection in Polynesians
Source: BMC Ecol Evol. 2021 Sep 22;21:179. doi: 10.1186/s12862-021-01900-y (PMC8456657; doi:10.1186/s12862-021-01900-y)
Supplement: Supplementary file 3 — Additional file 3. R code for approximate Bayesian computation with forward simulation. [file 12862_2021_1900_MOESM3_ESM.r]

# Additonal file 3.
# R code for approximate Bayesian computation with forward simulation
# used in
# Title: Admixture with indigenous people helps local adaptation: admixture-enabled selection in Polynesians
# Authors: Isshiki et al.

pg <- 0.915 #frequency in Papuan ancestry (Gidra)
pc <- 0.0488 #frequency in Asian ancestry (CHB)
#pt <- 0.437 #frequency in Asian ancestry (Taiwan)
tr<- 0.246  #admixture rate
p_present <- 0.76 #Frequency in today's Polynesians (Tonga)
p_pre_max <- p_present*1.05
p_pre_min <- p_present*0.95
g <-100 #generations
N <-1000 #population size
times <- 10000  #the number of acepted runs

#allele frequency just after admixture in Polynesian ancestors
p <- pg*tr +pc*(1-tr)
q <- 1-p
#genotype frequency
w <- p*p #wet homo
wd <- 2*p*q #wet/dry
d <- q*q #dry homo


result_s <- data.frame(matrix(rep(NA, 2), nrow=1))[numeric(0), ]
colnames(result_s) <- c("s","N")

#simulation
set.seed(100)
n <- 0
while (n < times) {

    s <- runif(1, min = 0, max = 0.1)
    pp <- p
    qq <- 1-p

    for (i in 1:g){
#expected genotype frequency in the next generation
        w <- pp*pp
        wd <- 2*pp*qq*(1-s)
        d <- qq*qq*(1-2*s)
        t <- rmultinom(n=N,size=1,prob=c(w,wd,d))
#expected allele frequency in the next generation
        pp <- sum(t[1,])/sum(t) +sum(t[2,])/(2*sum(t)) #wet
        qq <- 1-pp
    }

    if (pp > p_pre_min & pp < p_pre_max) {
        n <-n+1
        new <- c(s,N)
        result_s <- rbind(result_s,new)
        colnames(result_s) <- c( "s","N")
       
    }
    else {
        n <- n
    }
}

write.table(result_s,"accepted_s.txt")


#plot
library(ggplot2)
library(gcookbook)
a <- ggplot(result_s, aes(x=s)) +geom_histogram()
a +xlab("selection coefficient")

ggsave("hist_s_ggplot.png")


#95% credible interbal
ni <- n *0.05/2
result_si <- result_s[order(result_s$s),]
lower_i <-result_si$s[ni+1]
upper_i <-result_si$s[n-ni]
#結果の出力
sink("accepted_s_summary.txt")
print("mean")
mean(result_s$s)
print("median")
median(result_s$s)
print("")
print("credible interbal")
print("lower 95%")
lower_i
print("upper 95%")
upper_i
print("")
print("density")
density(result_s$s)

sink()
